# Supplementary material for: Single-Species Microarrays and Comparative Transcriptomics
Source: PLoS One. 2008 Sep 25;3(9):e3279. doi: 10.1371/journal.pone.0003279 (PMC2533705; doi:10.1371/journal.pone.0003279)
Supplement: Table S2 — Mean ranks of significantly upregulated genes from analysis using the XB+XL perfect match probemask. (0.02 MB XLS) [file pone.0003279.s003.xls]

## Sheet: Sheet1
Table S2. Mean rank of significantly upregulated genes for XB + XL perfect match probemask.
Interspecific comparisons		SUXL, RXL		SUXB,RXB		Significant?		SUXL, RXB		SUXB, RXL		Significant?
XLT-XBT		1307.62		1273.6				890.396		837.064
XLB-XBB		1329.97		1295.77				1039.63		1023.31
XLT-XBB		1394.99		1358.2				867.341		831.266
XLB-XBT		1365.73		1346.71				934.632		915.241
Hybrid to parental comparisons
XLT-H(XLXB)T		1236.56		1182.93				859.505		764.743
XBT-H(XLXB)T		1224.27		1260.23				959.75		940.751
Intraspecific comparisons
XLT_XLE		1428.73		1384.5				829.897		871.917
XLT-XLT11		1425.19		1363.69				834.029		845.317
XLT-XLO		1380.15		1359.31				851.869		869.214
XLO-XLT11		1341.73		1108.68		*		1086.38		912.868		*
XLO_XLE		1342.16		1224.26		*		954.226		911.455
XLE_XLT11		1319		1294.82				898.644		868.4
XLT_XLB		1378.57		1345.2				882.167		843.399
XLB_XLE		1420.88		1353.85		*		837.549		864.478
XLB_XLo		1347.24		1357.67				799.399		827.382
XLB_XLT11		1423.99		1366.66				856.931		868.861
Abbreviations and symbols follow Supplementary Table 1.
